# Supplementary material for: The increase of long noncoding RNA Fendrr in hepatocytes contributes to liver fibrosis by promoting IL-6 production
Source: J Biol Chem. 2024 May 16;300(6):107376. doi: 10.1016/j.jbc.2024.107376 (PMC11190708; doi:10.1016/j.jbc.2024.107376)
Supplement: Table S1 [file mmc2.xlsx]

## Sheet: Sheet1
Rank	Uniq Pep	Acc #	Num Unique	Peptide Count	PC/PL	% Cov	Num Unique	Peptide Count	PC/PL	% Cov	Fold change	Protein Length	Protein MW	Species	Protein Name
[531]		Q8R0S2			0		3	3	0.00312175	5.3	#DIV/0!	961	108016	MOUSE	IQ motif and SEC7 domain-containing protein 1
[972]		Q9WVL2			0		3	3	0.00325027	3.4	#DIV/0!	923	105418	MOUSE	Signal transducer and activator of transcription 2
[700]		Q61768			0		2	2	0.00207684	3.4	#DIV/0!	963	109552	MOUSE	Kinesin-1 heavy chain
[915]		Q8BRH0			0		2	2	0.00217391	2.7	#DIV/0!	920	104199	MOUSE	Transmembrane and TPR repeat-containing protein 3
[705]		Q9D4H1			0		2	2	0.0021645	2.3	#DIV/0!	924	103960	MOUSE	Exocyst complex component 2
[862]		Q99LI5			0		2	2	0.00223964	3.5	#DIV/0!	893	96685.3	MOUSE	Zinc finger protein 281
[679]		Q922D4			0		2	2	0.00236967	4.1	#DIV/0!	844	94653.7	MOUSE	Serine/threonine-protein phosphatase 6 regulatory subunit 3
[1046]		A6H5Z3			0		2	2	0.00246914	3.8	#DIV/0!	810	94130.4	MOUSE	Exocyst complex component 6B
[755]		P40694			0		1	1	0.00100705	1.3	#DIV/0!	993	109467	MOUSE	DNA-binding protein SMUBP-2
[1076]		Q7TPD1			0		1	1	0.00107527	1.3	#DIV/0!	930	103729	MOUSE	F-box only protein 11
[924]		Q99KD5			0		1	1	0.00105932	2.1	#DIV/0!	944	103448	MOUSE	Protein unc-45 homolog A
[1146]		Q11011			0		1	1	0.00108696	1.1	#DIV/0!	920	103326	MOUSE	Puromycin-sensitive aminopeptidase
[1031]		Q62448			0		1	1	0.00110375	1.1	#DIV/0!	906	102106	MOUSE	Eukaryotic translation initiation factor 4 gamma 2
[1154]		Q9Z2W8			0		1	1	0.00110865	1	#DIV/0!	902	100848	MOUSE	Glutamate receptor 4
[822]		O54931			0		1	1	0.00111982	2.1	#DIV/0!	893	98579.3	MOUSE	A-kinase anchor protein 2
[686]		Q60953			0		1	1	0.00112994	2.1	#DIV/0!	885	98243	MOUSE	Protein PML
[877]		Q8K4L0			0		1	1	0.00114416	2.1	#DIV/0!	874	97748.7	MOUSE	ATP-dependent RNA helicase DDX54
[844]		Q9ERA6			0		1	1	0.00119332	2.3	#DIV/0!	838	96305.9	MOUSE	Tuftelin-interacting protein 11
[944]		Q8VC03			0		1	1	0.00111483	2	#DIV/0!	897	95696.1	MOUSE	Echinoderm microtubule-associated protein-like 3
[1067]		Q9DBY8			0		1	1	0.00116959	1.8	#DIV/0!	855	94476.8	MOUSE	Nuclear valosin-containing protein-like
[863]		P97366			0		1	1	0.00123609	1.7	#DIV/0!	809	92943.7	MOUSE	Ecotropic viral integration site 5 protein
[637]		Q9CRT8	1	1	0.00103842	1.3	4	4	0.00415369	6.3	4	963	109735	MOUSE	Exportin-T
[532]		Q03145	1	1	0.00102354	1	3	3	0.00307062	5	3	977	108853	MOUSE	Ephrin type-A receptor 2
[764]		Q80W00	1	1	0.00112613	2.9	3	3	0.00337838	6.3	3	888	94372.5	MOUSE	Serine/threonine-protein phosphatase 1 regulatory subunit 10
[278]		Q80XC3	4	4	0.004884	7	7	11	0.013431	14	2.75	819	93574.4	MOUSE	USP6 N-terminal-like protein
[411]		Q52KI8	2	2	0.00211416	3.1	4	5	0.00528541	7.4	2.5	946	106863	MOUSE	Serine/arginine repetitive matrix protein 1
[373]		Q5SV80	3	3	0.00311526	5.8	5	6	0.00623053	9.8	2	963	108076	MOUSE	Unconventional myosin-XIX
[827]		E9Q5G3	1	1	0.00104932	1.7	2	2	0.00209864	2.9	2	953	108777	MOUSE	Kinesin-like protein KIF23
[715]		Q3TDQ1	1	1	0.00121507	1.1	2	2	0.00243013	4.3	2	823	93246.6	MOUSE	Dolichyl-diphosphooligosaccharide--protein glycosyltransferase subunit STT3B
[380]		P26231	3	3	0.00331126	6.5	5	5	0.00551876	9.1	1.66667	906	100107	MOUSE	Catenin alpha-1
[313]		Q8C0D4	3	3	0.00357995	5	5	5	0.00596659	11	1.66667	838	95353.2	MOUSE	Rho GTPase-activating protein 12
[533]		Q8BZ60	2	3	0.00335196	3.9	4	5	0.00558659	6.3	1.66667	895	99611.9	MOUSE	Stonin-2
[511]		Q8R3S6	2	2	0.00223714	3.8	3	3	0.0033557	5.1	1.5	894	101890	MOUSE	Exocyst complex component 1
[426]		B2RY56	3	3	0.00357995	5.7	3	4	0.00477327	6.9	1.33333	838	99552.7	MOUSE	RNA-binding protein 25
[503]		Q3UMC0	2	3	0.00335946	3.1	3	4	0.00447928	5.7	1.33333	893	97256.6	MOUSE	Spermatogenesis-associated protein 5
[445]		Q6P2B1	2	3	0.00325027	3.6	3	4	0.00433369	6.3	1.33333	923	104171	MOUSE	Transportin-3
[243]		Q9EQK5	6	7	0.00813008	13.4	8	9	0.010453	19.9	1.28571	861	95925.1	MOUSE	Major vault protein
[297]		Q8CC35	5	6	0.00645856	9.6	5	7	0.00753498	8.6	1.16667	929	99552.4	MOUSE	Synaptopodin
[196]		Q9Z321	7	7	0.00812065	10.6	8	8	0.00928074	14.3	1.14286	862	96950.1	MOUSE	DNA topoisomerase 3-beta-1
[253]		Q8C8U0	7	7	0.00722394	10.7	7	8	0.00825593	10.3	1.14286	969	108541	MOUSE	Liprin-beta-1
[5-2]	1	Q9JI91	6	22	0.0246085	7.2	9	25	0.0279642	8.4	1.13636	894	103835	MOUSE	Alpha-actinin-2
[141]		Q9EP71	10	12	0.0122574	17.3	10	13	0.0132789	15.8	1.08333	979	108853	MOUSE	Ankycorbin
[631]		O08810	4	4	0.00411946	6.5	2	4	0.00411946	3	1	971	109362	MOUSE	116 kDa U5 small nuclear ribonucleoprotein component
[584]		Q91YE7	2	2	0.00245399	4.8	2	2	0.00245399	4.8	1	815	92311.7	MOUSE	RNA-binding protein 5
[1021]		Q9DBR1	1	1	0.00105152	1.6	1	1	0.00105152	1.6	1	951	108688	MOUSE	5'-3' exoribonuclease 2
[685]		Q61301	1	1	0.00104932	1.9	1	1	0.00104932	1.9	1	953	105287	MOUSE	Catenin alpha-2
[993]		D3YXK2	1	1	0.00106724	1.3	1	1	0.00106724	1.4	1	937	105104	MOUSE	Scaffold attachment factor B1
[843]		Q8BFY9	1	1	0.00111359	1.3	1	1	0.00111359	1.3	1	898	102358	MOUSE	Transportin-1
[88]		Q569Z6	11	19	0.019979	19.3	11	18	0.0189274	18	0.947368	951	108179	MOUSE	Thyroid hormone receptor-associated protein 3
[228]		Q3UYV9	7	9	0.0113924	11.3	6	8	0.0101266	11.5	0.888889	790	91927.5	MOUSE	Nuclear cap-binding protein subunit 1
[188]		Q9JIK5	8	8	0.00940071	12.9	6	7	0.00822562	11.4	0.875	851	93551.9	MOUSE	Nucleolar RNA helicase 2
[5-1]	29	Q7TPR4	39	95	0.106502	57.8	39	82	0.0919283	51.7	0.863158	892	103069	MOUSE	Alpha-actinin-1
[247]		O35286	6	7	0.00880503	11.4	5	6	0.00754717	7.7	0.857143	795	91007.7	MOUSE	Pre-mRNA-splicing factor ATP-dependent RNA helicase DHX15
[31]		Q8CAS9	27	65	0.0750577	36.1	23	53	0.0612009	35.1	0.815385	866	96659.6	MOUSE	Poly [ADP-ribose] polymerase 9
[5]		P57780	51	189	0.207237	60	49	152	0.166667	59.9	0.804233	912	104978	MOUSE	Alpha-actinin-4
[329]		Q9R1C7	4	5	0.00524659	5	3	4	0.00419727	4.1	0.8	953	108482	MOUSE	Pre-mRNA-processing factor 40 homolog A
[20]		P17427	35	100	0.10661	46.2	28	79	0.0842217	41.6	0.79	938	104017	MOUSE	AP-2 complex subunit alpha-2
[20-1]	19	P17426	24	60	0.0614125	36.8	18	47	0.0481064	26.2	0.783333	977	107665	MOUSE	AP-2 complex subunit alpha-1
[111]		Q8BYC6	13	20	0.0222717	21.5	12	15	0.0167038	23.2	0.75	898	105337	MOUSE	Serine/threonine-protein kinase TAO3
[153]		P30999	10	14	0.0149254	16.1	7	10	0.010661	12.9	0.714286	938	104926	MOUSE	Catenin delta-1
[480]		O55029	5	6	0.00662983	10.7	4	4	0.00441989	7.6	0.666667	905	102450	MOUSE	Coatomer subunit beta'
[594]		Q9QZE5	3	3	0.00343249	5.3	2	2	0.00228833	3.7	0.666667	874	97513.7	MOUSE	Coatomer subunit gamma-1
[108]		P70168	11	18	0.0205479	17.9	9	12	0.0136986	14.2	0.666667	876	97185	MOUSE	Importin subunit beta-1
[190]		Q8K310	8	9	0.0106383	16.3	4	6	0.0070922	9.3	0.666667	846	94631.1	MOUSE	Matrin-3
[298]		P22892	5	6	0.00729927	8.9	3	4	0.00486618	6.2	0.666667	822	91351.3	MOUSE	AP-1 complex subunit gamma-1
[412]		Q99KG3	3	3	0.00322581	5.7	2	2	0.00215054	4.8	0.666667	930	103494	MOUSE	RNA-binding protein 10
[306]		Q6P542	6	6	0.00716846	10.8	3	4	0.00477897	6.2	0.666667	837	94946.2	MOUSE	ATP-binding cassette sub-family F member 1
[10]		Q9DBG3	43	145	0.154749	47.1	36	96	0.102455	45	0.662069	937	104584	MOUSE	AP-2 complex subunit beta
[220]		Q921U8	8	11	0.0119177	12	6	7	0.00758397	10.6	0.636364	923	100290	MOUSE	Smoothelin
[10-1]	11	O35643	22	63	0.0668081	24.9	18	40	0.0424178	23.8	0.634921	943	103936	MOUSE	AP-1 complex subunit beta-1
[465]		Q9JIF7	4	5	0.00524659	6.7	3	3	0.00314795	5.2	0.6	953	107067	MOUSE	Coatomer subunit beta
[314]		Q3UPF5	5	5	0.00528541	7.7	3	3	0.00317125	4.9	0.6	946	106689	MOUSE	Zinc finger CCCH-type antiviral protein 1
[50-2]	2	P08113	4	7	0.00872818	4.9	2	4	0.00498753	1.7	0.571429	802	92476.5	MOUSE	Endoplasmin
[193]		Q9WU78	9	9	0.0103567	13.2	5	5	0.00575374	7.6	0.555556	869	96025	MOUSE	Programmed cell death 6-interacting protein
[88-1]	14	Q8K019	13	25	0.0272035	18	9	13	0.0141458	13.8	0.52	919	106003	MOUSE	Bcl-2-associated transcription factor 1
[30]		Q8K4G5	29	120	0.139373	33.3	21	62	0.0720093	27.2	0.516667	861	96805.6	MOUSE	Actin-binding LIM protein 1
[852]		Q9DBE9	4	4	0.00477327	9.1	2	2	0.00238663	3.9	0.5	838	95533.1	MOUSE	pre-rRNA processing protein FTSJ3
[419]		Q80UM7	5	6	0.00719424	7.3	3	3	0.00359712	5.5	0.5	834	91832.1	MOUSE	Mannosyl-oligosaccharide glucosidase
[647]		P46935	4	4	0.00450958	5.6	2	2	0.00225479	2.9	0.5	887	102707	MOUSE	E3 ubiquitin-protein ligase NEDD4
[119]		P58252	12	28	0.032634	20.2	7	13	0.0151515	13.1	0.464286	858	95314.9	MOUSE	Elongation factor 2
[172]		Q9JJY4	11	15	0.0181818	21	6	6	0.00727273	11.5	0.4	825	91711	MOUSE	Probable ATP-dependent RNA helicase DDX20
[214]		Q04750	9	19	0.0247718	16.6	7	7	0.00912647	11.1	0.368421	767	90876.5	MOUSE	DNA topoisomerase 1
[582]		Q8R3N1	3	3	0.00348837	3.8	1	1	0.00116279	1.5	0.333333	860	98770.3	MOUSE	Nucleolar protein 14
[677]		P70188	3	3	0.0037831	4.3	1	1	0.00126103	1.6	0.333333	793	91292.2	MOUSE	Kinesin-associated protein 3
[174]		Q8CJG0	10	13	0.0151163	18.8	4	4	0.00465116	12.9	0.307692	860	97305.1	MOUSE	Protein argonaute-2
[211]		Q9Z1X4	8	14	0.0155902	12.7	4	4	0.00445434	8.7	0.285714	898	96021.8	MOUSE	Interleukin enhancer-binding factor 3
[553]		Q66JV4	4	4	0.00479616	5.5	1	1	0.00119904	1.7	0.25	834	96451.2	MOUSE	RNA-binding protein 12B-B
[656]		Q91YR7	2	2	0.0021254	2.9			0		0	941	106723	MOUSE	Pre-mRNA-processing factor 6
[1088]		P52734	1	1	0.00104167	4.8			0		0	960	106366	MOUSE	FYVE, RhoGEF and PH domain-containing protein 1
[903]		Q6P9J9	2	2	0.00219539	2.5			0		0	911	106256	MOUSE	Anoctamin-6
[740]		Q0P678	1	1	0.00105485	1.4			0		0	948	105695	MOUSE	Zinc finger CCCH domain-containing protein 18
[950]		P25799	1	1	0.00102987	1.4			0		0	971	105616	MOUSE	Nuclear factor NF-kappa-B p105 subunit
[684]		Q8R1B4	3	3	0.00329308	5.3			0		0	911	105532	MOUSE	Eukaryotic translation initiation factor 3 subunit C
[731]		Q3URQ0	1	1	0.00107759	1.4			0		0	928	105210	MOUSE	Testis-expressed protein 10
[845]		Q99MQ1	1	1	0.00102354	2.3			0		0	977	105038	MOUSE	Protein bicaudal C homolog 1
[995]		P58854	1	1	0.00110497	1.3			0		0	905	103470	MOUSE	Gamma-tubulin complex component 3
[554]		Q78PY7	2	2	0.0021978	3			0		0	910	102089	MOUSE	Staphylococcal nuclease domain-containing protein 1
[851]		Q9QWF0	2	2	0.00219539	3.8			0		0	911	101936	MOUSE	Chromatin assembly factor 1 subunit A
[894]		Q68FL6	1	1	0.00110865	1.4			0		0	902	101432	MOUSE	Methionine--tRNA ligase, cytoplasmic
[556]		Q9WU40	2	2	0.00217155	4.6			0		0	921	100308	MOUSE	Inner nuclear membrane protein Man1
[834]		Q8VDM4	1	1	0.00110132	1.9			0		0	908	100204	MOUSE	26S proteasome non-ATPase regulatory subunit 2
[594-1]	1	Q9QXK3	2	2	0.00229621	3.4			0		0	871	97681.4	MOUSE	Coatomer subunit gamma-2
[621]		O08785	2	2	0.00233918	3.9			0		0	855	96393.7	MOUSE	Circadian locomoter output cycles protein kaput
[1007]		Q8VDM6	1	1	0.00116414	1.4			0		0	859	96002.7	MOUSE	Heterogeneous nuclear ribonucleoprotein U-like protein 1
[989]		P48193	1	1	0.0011655	2.9			0		0	858	95912	MOUSE	Protein 4.1
[1075]		Q8BZQ7	1	1	0.00119474	1			0		0	837	95307.8	MOUSE	Anaphase-promoting complex subunit 2
[272]		Q3TZZ7	7	7	0.00828402	12.7			0		0	845	94140.1	MOUSE	Extended synaptotagmin-2
[738]		Q62468	2	2	0.00241838	2.9			0		0	827	92775.9	MOUSE	Villin-1
[878]		Q6A068	1	1	0.00124688	1.5			0		0	802	92190.3	MOUSE	Cell division cycle 5-like protein
[757]		Q5SWD9	2	3	0.00373599	2.6			0		0	803	92105.9	MOUSE	Pre-rRNA-processing protein TSR1 homolog
[963]		Q61072	1	1	0.00118343	1.8			0		0	845	92080.3	MOUSE	Disintegrin and metalloproteinase domain-containing protein 9
[521]		Q9ESL4	3	3	0.00374065	5.2			0		0	802	91720.4	MOUSE	Mitogen-activated protein kinase kinase kinase 20
[718]		Q8BX02	4	4	0.00474496	6.3			0		0	843	90246.2	MOUSE	KN motif and ankyrin repeat domain-containing protein 2
